# Supplementary material for: An ontology for major histocompatibility restriction
Source: J Biomed Semantics. 2016 Jan 11;7:1. doi: 10.1186/s13326-016-0045-5 (PMC4709943; doi:10.1186/s13326-016-0045-5)
Supplement: Additional file 1: — Goals and status of the MRO project. (XLSX 16 kb) [file 13326_2016_45_MOESM1_ESM.xlsx]

## Sheet: SupT1
Goal	Source	Status	Example
To be able to select a high parent MHC and obtain children MHC in the query results	user request	resolved; by new hierarchy	A query for the "HLA-A serotype" retrieves data on HLA-A30, HLA-A31, HLA-A32, etc.
To understand when it is stated in the T-cell assay results that the "MHC Restriction" is HLA-A2 for example, does that mean that it has been clearly proved in the reference that the generated T-cell response	ser request	resolved; by MHC evidence codes	Specifying the MHC Evidence Code to be limited to those defined by T cell or MHC ligand assays ensures the MHC restriction of the epitope was defined in that reference.
To know if HLA-A*0101 and HLA-A*01 are the same allele	user request	resolved; by data recuration and new hierarchy	HLA-A*01:01 is the proper terminology for this allele, as identified by generating the ontology. HLA-A*01 is an improper slang term used for HLA-A*01:01 and was removed from the data.
To find IC50 values for peptides that bind to several mouse MHC-1: Kb, Db,etc.	user request	resolved; by new hierarchy	A query for the mouse haplotype of "H2-b haplotype" will retrieve data on H2-Kb, H2-Db, etc.
To understand if DR1 is the same as DRB1*0101 and DRB1*010101 etc. and if selecting DR1 would obtain data on DRB1*0101 and DRB1*010101 etc. in the result set	user request	resolved; by new hierarchy	The relationship between the HLA-DR1 serotype and its member molecules such as HLA-DRB1*01:01 was clarified. The term DRB1*010101 indicates an allele variant that the IEDB data does not support and was thus removed. A query of the "HLA-DR1 serotype" will return data on HLA-DRB1*01:01, HLA-DRB1*01:02, HLA-DRB1*01:04, etc.
To see all serotypes and separate them from properly typed results	user request	resolved; by new hierarchy	A query for the "HLA-A serotype" retrieves data on HLA-A30, HLA-A31, HLA-A32, etc. The MHC evidence codes separates the properly typed results from the data having inferred MHC restriction.
To be able to select an alpha chain and a beta chain to create the MHC allele of interest	user request	resolved; by data recuration and new hierarchy	Each MHC molecule is now modeled as being made up of each chain of the molecule.
To view MHC using the new hla nomenclature	user request	updated	All MHC terms in the IEDB were reviewed and updated to formal current nomenclature as part of building MRO.
To know which of these two molecules is HLA-DP402; HLA-DPA1*01:03/DPB1*02:01 or HLA-DPA1*03:01/DPB1*04:02	user request	resolved; by data recuration and new hierarchy	HLA-DP402 is an improper term. Instead, a query on the serotype of "HLA-DP4" will retrieve data on HLA-DPA1*01:03/DPB1*04:01, HLA-DPA1*01:03/DPB1*04:02, HLA-DPA1*03:01/DPB1*04:02, etc.
To clarify if the molecule BoLA-601301 and BoLA-HD6 is one and the same, and the data for these two entries should hence be combined to one data set	subject expert	resolved; by data recuration and new hierarchy	HD 6 is now a synonym of the proper nomenclature term BoLA-6*01301. A search on "HD6" will return all BoLA-6*01301 data.
To be able to use the protein sequences of the MHC chains and not the protein name to define a molecule	subject expert	resolved; by new hierarchy	The protein sequences of each MHC chain have been added to the database, but are not yet available via the Allele Finder. Currently they are available by export of IEDB data and will be made more available in the future.
To easily find T cell epitopes that are restricted by human MHC class I molecules	subject expert	resolved; by new hierarchy	A query on "human MHC class I molecule" will retrieve all human class I restricted epitopes.
To easily find T cell epitopes that are restricted by the mouse H-2b haplotype	subject expert	resolved; by new hierarchy	A query for the mouse haplotype of "H2-b haplotype" will retrieve data on H2-Kb, H2-Db, etc.
To easily find T cell epitopes that are restricted by HLA-A*02:01	subject expert	resolved; by new hierarchy	A query on "HLA-A*02:01" will retrieve all epitopes restricted by this MHC molecule.
To easily find T cell epitopes that are restricted by HLA-DPB1*03:01	subject expert	resolved; by new hierarchy	A query on "HLA-DPB1*03:01" will retrieve all epitopes restricted by this MHC molecule.
To easily find T cell epitopes that are restricted by HLA-DPA1*01:03/DPB1*03:01	subject expert	resolved; by new hierarchy	A query on "HLA-DPA1*01:03/DPB1*03:01" will retrieve all epitopes restricted by this MHC molecule.
To easily find T cell epitopes that are restricted by HLA-A2 serotype molecules	subject expert	resolved; by new hierarchy	A query for the "HLA-A2 serotype" retrieves data on HLA-A*02:01, HLA-A*02:02, HLA-A*02:04 etc.
To easily find T cell epitopes that are restricted by Rhesus macaque MHC class I	subject expert	resolved; by new hierarchy	A query on "rhesus macaque MHC class I molecule" will retrieve all epitopes restricted by Rhesus macaque MHC class I

## Sheet: Sheet1
question	submitter	method	solution
If I find a T cell response in a 15mer I will run binding predictions for the HLA alleles the donor/ mouse expresses	DW, CA	email
I always use the sequence homology cluster tool to see if epitopes identified do overlap/ are identical (80-100% sequence homology with others i previously identified	DW, CA	email
I query the IEDB if epitopes I found have been described previously (Wish for IEDB: I do this one by one but I would really like to be able to upload a list)	DW, CA	email
I use the IEDB to see if epitopes I have identified have been described for other viruses in the same familiy (eg. Flaviviruses for dengue epitopes)	DW, CA	email
If we start off a project in a new allergy system, I query the IEDB for what T cell or B cell epitopes are already identified for that allergen source	VS	email
I also use the sequence homology cluster tool to see if epitopes identified do overlap/ are identical (80-100% sequence homology with others I previously identified	VS	email
I also query the IEDB if epitopes I found have been described previously	VS	email
I use the IEDB to see if epitopes I have identified have been described for any other allergen sources or organisms in general	VS	email
I will use the IEDB to identify working tetramer reagents for allergy systems we work in	VS	email
I use the IEDB to identify papers, which report T cell epitope mapping in allergies I am interested in	VS	email
can one search for MHC by mouse strain alone when MHC restriction was not specifically known?	Mary Mattapallil	2104 IEDB workshop	MHC algorithm assigned MHC restriction based on mouse strain
expected MHC binding assays to turn up when select a host	Karim Abdel Hady	Zen desk ticket	query logic must be fixed
picked parent MHC and expected children to be included in query results	Patricio Oyarzun	Zen desk ticket	fixed by the new tree
identify all MHC class I epitopes that are natural ligands	unk	Zen desk ticket
When it is stated in the T-cell assay results that the "MHC Restriction" is HLA-A2 for example, does that mean that it has been clearly proved in the reference that the generated T-cell response	Karim Abdel Hady	Zen desk ticket	MHC evidence codes answer this question
I noticed that in IEDB some alleles are called HLA-A*0101 and some are called HLA-A*01. Are these the same alleles?	Li Xue	Zen desk ticket	fixed by the new tree
want to get a list of all peptides confirmed as binding HLA-B*57:01 in binding assays	unk	Zen desk ticket
How do I retrieve peptides that bind HLA-DRB1*0802 along with their measured IC50 binding affinities?	unk	Zen desk ticket
Would like to see the numbers for Kd, IC50, or EC50 for rankings for HLA-A*02:01 binding peptides	unk	Zen desk ticket
May I see database of IC50 values for peptides that bind to several mouse MHC-1: Kb, Db, Ld ?	unk	Zen desk ticket	can select parent node in tree
I would like to examine the relationship between the extent of peptide binding overlap and the genetic distance of MHC alleles.	Yoshiki Yasukochi	Zen desk ticket
I need a list of all epitopes restricted by a given MHC allele	Dolores Jaraquemada	Zen desk ticket
What I'm looking for is the binding strength of the peptide against the specified BL/6 alleles	Laura Fraczek	Zen desk ticket
It would be very helpful if you could extend the T cell epitope query for to have a simple option to include only fully typed MHC restrictions (4 digest)	Morten Nielsen	Zen desk ticket
I am searching for binders to human HLA-E. I received quite a few hits on your MHC ligand search, but I did not see reported binders NKG2A and NKG2C	Frances Terry	Zen desk ticket
If you want to pick up an MHC II allele, the list is a mess DR1 should be the same as DRB1*0101 and DRB1*010101 etc. I could imagine that some of the old classifications are listed as serotypes however then i suggest you collect al the serotypes and separate them from properly typed results. For simplicity you could have a rool down meny where you selected an alpha chain and a beta chain to creat…	Sune Justesen	Zen desk ticket	fixed by the new tree
would like to mention that we have determined peptide ligands for chicken class I molecules other than BF2*2101, which you will find in Wallny et al2006 PNAS	Jim Kaufman	Zen desk ticket
How do I retrieve peptides that bind HLA-DRB1*0802 along with their measured IC50 binding affinities	unk	Zen desk ticket
Are you planning to implement the new hla nomenclature in the datbase and when	Pau Marc Muñoz Torres	Zen desk ticket	done in the past, updated as part of the tree
list the positions of peptides which are in IEDB which are known to be MHCI and II binding peptides?	unk	Zen desk ticket
Which of these two molecules is HLA-DP402? This one HLA-DPA1*01:03/DPB1*02:01 Or This one HLA-DPA1*03:01/DPB1*04:02. Because I thought that the right nomenclature for DP402 was HLA-DPA1*01:03/DPB1*04:02	Stephanie Delluc	Zen desk ticket	fixed by the new tree
am looking for a peptide that has be proven in vitro not to bind the I-Ab molecule.	LIliana E Lucca	Zen desk ticket
How did you find restricting HLAs to epitopes in the database	Nasimi Eldarov	Zen desk ticket
I have just discovered a small inconsistency in the binding data set bdata_2015. The molecule BoLA-601301 and BoLA-HD6 is one and the same, and the data for these two entries should hence be combined to one data set.	Morten Nielsen	email	fixed by the new tree
this issue once more underlines the need for using the protein sequences and not the protein name to define a molecule.	Morten Nielsen	email	fixed by the new tree
